# Supplementary material for: Neonatal Exposure to Lipopolysaccharide Promotes Neurogenesis of Subventricular Zone Progenitors in the Developing Neocortex of Ferrets
Source: Int J Mol Sci. 2023 Oct 6;24(19):14962. doi: 10.3390/ijms241914962 (PMC10573966; doi:10.3390/ijms241914962)
Supplement: Supplementary file 1 [file ijms-24-14962-s001.zip]

Archive with 3 entries (3 files):
- Figure_S1.pdf
- Table_S1_R.pdf
- Table_S2.pdf
